# Supplementary material for: Oil Spill Recovery of Petroleum-Derived Fuels Using a Bio-Based Flexible Polyurethane Foam
Source: Polymers (Basel). 2025 Jul 17;17(14):1959. doi: 10.3390/polym17141959 (PMC12298877; doi:10.3390/polym17141959)
Supplement: Supplementary file 1 [file polymers-17-01959-s001.zip]

Archive with 1 entries (1 files):
- polymers-3727980-supplementary.pdf
